# Supplementary material for: A High-Throughput In Vitro Drug Screen in a Genetically Engineered Mouse Model of Diffuse Intrinsic Pontine Glioma Identifies BMS-754807 as a Promising Therapeutic Agent
Source: PLoS One. 2015 Mar 6;10(3):e0118926. doi: 10.1371/journal.pone.0118926 (PMC4352073; doi:10.1371/journal.pone.0118926)
Supplement: S1 Table — 83 drugs were screened across 4 distinct DIPG genotypes (each drug was evaluated in at least two DIPG cell-lines). (XLSX) [file pone.0118926.s002.xlsx]

## Sheet: All Tested
drug	gP53 In Vitro Absolute IC50 (μM)	np53 v1 In Vitro Absolute IC50 (μM)	np53 v2 In Vitro Absolute IC50 (μM)	Cdkn2a null/ H3.3 In Vitro Absolute IC50 (μM)	Cdkn2a null/ H3.3K27 In Vitro Absolute IC50 (μM)	Avg IC50	Rank
ABT-737	n/a	n/a	> conc tested	> conc tested	1.39
ABT-888	> conc tested	> conc tested	> conc tested	> conc tested	> conc tested
actinomycin	> conc tested	> conc tested	n/a	n/a	n/a
Alvocidib	> conc tested	> conc tested	0.69	0.18	0.12
ATRA	n/a	n/a	> conc tested	> conc tested	> conc tested
AUY922	n/a	n/a	0.18	0.27	0.41	0.29	3
azacitidine	n/a	n/a	> conc tested	> conc tested	> conc tested
AZD-8931	n/a	n/a	> conc tested	> conc tested	> conc tested
barasertib	> conc tested	> conc tested	> conc tested	> conc tested	> conc tested
BEZ 235	n/a	n/a	0.16	7.18	> conc tested
BIX 01294	1.24	3.95	4.25	2.19	1.68	2.66
BIX 02188	> conc tested	11.67	n/a	n/a	n/a
BMS-387032	0.22	0.5	0.61	1.55	0.33	0.64	5
BMS 754807	0.01	0.1	0.04	0.48	0.15	0.16	2
bortezomib	1.42	> conc tested	> conc tested	> conc tested	> conc tested
bosutinib	0.18	7.41	n/a	n/a	n/a
carboplatin	> conc tested	> conc tested	n/a	n/a	n/a
carfilzomib	0.14	0.83	0.18	0.16	0.23	0.31	4
cediranib	1.96	2.04	> conc tested	> conc tested	> conc tested
chromeceptin	0.02	> conc tested	n/a	n/a	n/a
cilengitide	n/a	n/a	> conc tested	> conc tested	0.08
crizotinib	1.05	6.23	1.52	1.92	4.63	3.07
curcumin	> conc tested	> conc tested	n/a	n/a	n/a
dasatinib	0.02	1.92	> conc tested	> conc tested	> conc tested
decitabine	> conc tested	> conc tested	n/a	n/a	n/a
Dinaciclib	n/a	n/a	0.01	0.03	0.02	0.02	1
EKB-569	> conc tested	> conc tested	> conc tested	> conc tested	> conc tested
entinostat	n/a	n/a	1.11	0.63	1.02	0.92	7
enzastaurin	> conc tested	> conc tested	> conc tested	> conc tested	> conc tested
erlotinib	> conc tested	> conc tested	n/a	n/a	n/a
Fenretinide	n/a	n/a	1.69	0.37	1.26	1.11	10
Fostamatinib	n/a	n/a	0.73	3.7	> conc tested
GANT61	> conc tested	2.2	4.41	2.3	> conc tested
GDC-0449	> conc tested	> conc tested	> conc tested	> conc tested	> conc tested
imatinib	> conc tested	> conc tested	n/a	n/a	n/a
irinotecan	5.22	8.56	n/a	n/a	n/a
itraconazole	> conc tested	> conc tested	n/a	n/a	n/a
lapatinib	> conc tested	> conc tested	> conc tested	> conc tested	> conc tested
MK-2206	0.12	7.14	0.73	> conc tested	8.79
MLN8237	0.02	> conc tested	0.31	3.59	0.51
NAC	> conc tested	> conc tested	> conc tested	> conc tested	> conc tested
nicotinamide	> conc tested	> conc tested	n/a	n/a	n/a
nilotinib	n/a	n/a	> conc tested	> conc tested	> conc tested
nutlin	n/a	n/a	> conc tested	2.32	2.04
obatoclax	0.14	0.16	> conc tested	0.27	0.39
OSI-906	2.04	1.74	0.68	> conc tested	> conc tested
panobinostat	0.01	2.65	0.19	1.59	0.57	1	9
pazopanib	> conc tested	> conc tested	> conc tested	> conc tested	> conc tested
PD0332991	> conc tested	> conc tested	n/a	n/a	n/a
PF 562271	n/a	n/a	4.82	> conc tested	> conc tested
PI-103	0.01	12.25	n/a	n/a	n/a
ponatinib	> conc tested	> conc tested	> conc tested	> conc tested	> conc tested
Picropodophyllin	0.27	12.12	n/a	n/a	n/a
prednisone	> conc tested	> conc tested	n/a	n/a	n/a
quinacrine	> conc tested	> conc tested	> conc tested	1.8	4
rapamycin	0.01	17.58	n/a	n/a	n/a
revlimid	n/a	n/a	> conc tested	> conc tested	> conc tested
RO4929097	> conc tested	> conc tested	> conc tested	> conc tested	> conc tested
ruxolitinib	> conc tested	> conc tested	> conc tested	> conc tested	> conc tested
SAHA	0.16	1.33	0.3	0.92	0.53	0.65	6
saracatinib	n/a	n/a	> conc tested	> conc tested	> conc tested
SB 431542	n/a	n/a	> conc tested	> conc tested	> conc tested
selumetinib	0.12	0.03	> conc tested	2.82	> conc tested
SJ-172550	> conc tested	> conc tested	> conc tested	> conc tested	> conc tested
sodium aurothiomalate	> conc tested	> conc tested	n/a	n/a	n/a
sodium butyrate	> conc tested	> conc tested	> conc tested	> conc tested	> conc tested
sorafenib	> conc tested	> conc tested	> conc tested	> conc tested	> conc tested
SP600125	> conc tested	> conc tested	> conc tested	> conc tested	> conc tested
sunitinib	3	6.92	n/a	n/a	n/a
tamoxifen	n/a	n/a	1.49	> conc tested	> conc tested
taurolidine	> conc tested	> conc tested	n/a	n/a	n/a
temozolomide	> conc tested	> conc tested	n/a	n/a	n/a
temsirolimus	0.02	> conc tested	> conc tested	> conc tested	> conc tested
tozasertib	> conc tested	1.89	> conc tested	> conc tested	> conc tested
trichostatin	0.31	1.12	1.75	0.53	1.08	0.96	8
valproic acid	> conc tested	> conc tested	n/a	n/a	n/a
Vandetanib	n/a	n/a	1.42	> conc tested	1.82
vemurafenib	n/a	n/a	> conc tested	> conc tested	> conc tested
VER 155008	n/a	n/a	> conc tested	> conc tested	> conc tested
vincristine	> conc tested	> conc tested	n/a	n/a	n/a
XL 184	n/a	n/a	> conc tested	> conc tested	> conc tested
ZD4054	> conc tested	> conc tested	0.02	> conc tested	> conc tested

## Sheet: Top 10 Hits
drug	PDGF-B; p53 loss; GFAP tv-a; IC50 (μM)	PDGF-B; p53 loss; Nestin tv-a; v1; IC50 (μM)	PDGF-B; p53 loss; Nestin tv-a; v2; IC50 (μM)	PDGF-B; Cdkn2a null; H3.3 WT IC50 (μM)	PDGF-B; Cdkn2a null; H3.3K27 IC50 (μM)	Avg IC50	Rank
Dinaciclib	N/A	N/A	0.01	0.03	0.02	0.02	1
BMS 754807	0.01	0.1	0.04	0.48	0.15	0.16	2
AUY922	N/A	N/A	0.18	0.27	0.41	0.29	3
carfilzomib	0.14	0.83	0.18	0.16	0.23	0.31	4
BMS-387032	0.22	0.5	0.61	1.55	0.33	0.64	5
SAHA	0.16	1.33	0.3	0.92	0.53	0.65	6
entinostat	N/A	N/A	1.11	0.63	1.02	0.92	7
trichostatin	0.31	1.12	1.75	0.53	1.08	0.96	8
panobinostat	0.01	2.65	0.19	1.59	0.57	1	9
Fenretinide	N/A	N/A	1.69	0.37	1.26	1.10667	10
